# Supplementary material for: The gut microbiota-independent virulence of noninvasive bacterial pathogen Citrobacter rodentium
Source: PLoS Pathog. 2024 Dec 4;20(12):e1012758. doi: 10.1371/journal.ppat.1012758 (PMC11649119; doi:10.1371/journal.ppat.1012758)
Supplement: S1 Data — An Excel spreadsheet containing, in separate sheets, the underlying numerical data for Figs 1A, 1B, 1C, 1D, 1E, 1F, 1G, 1H, 1I, 2B, 2D, 2E, 2G, 2H, 3A, 3C, 3D, 3E, 3F, 4B, 4C, 4D, 4E, 4F and 4G. (XLSX) [file ppat.1012758.s001.xlsx]

## Sheet: Fig 1A
	Bacterial burden (CFU per gram of feces)
Days post infection	SPF Il22-/-+ Vehicle					SPF Il22-/-+ CR
0	0	0	0	0	0	0	0	0	0	0	0
3	0	0	0	0	0	2000000	15000000	70000000	10000000	23000000	19000000
5	0	0	0	0	0	210000000	250000000	35000000	85000000	130000000	100000000
7	0	0	0	0	0	2800000000	140000000	230000000	1200000000	550000000	1900000000
10	0	0	0	0	0	1200000000	250000000	500000000	1400000000	1600000000
14	0	0	0	0	0	850000000	650000000

## Sheet: Fig 1B
	Body weight of original (%)
Days post infection	SPF Il22-/-+ Vehicle					SPF Il22-/-+ CR
0	0	0	0	0	0	0	0	0	0	0	0
3	-0.4	-0.9	0.3	0.1	0.48	0.21	-3.27	-2.96	-2.4	0.34	-0.15
5	0	0.9	1.2	0.37	0.9	-1.07	-6.87	-4.84	-3.9	0.89	0.98
7	0.85	1.49	1.02	0.55	0.23	-1.98	-10.04	-8.15	-7.27	-0.11	-0.34
9	0.23	0.9	1.3	0.9	-0.9	-4.3	-14.5	-14.33	-11.23	-0.89	-3.45
10	0.34	0.37	2.1	1.9	-0.67	-8.54	-20	-20	-14.73	-4.86	-5.66
12	-0.85	-0.5	1.8	-1.49	0.9	-12.21	-20	-20	-19.86	-9.68	-11.56
13	-2.99	0.3	3.15	-0.75	0.8	-20	-20	-20	-20	-14.73	-16.45
14	-0.85	0	2.12	0.37	1.2	-20	-20	-20	-20	-20	-20

## Sheet: Fig 1C
	Clinical score (0-9)
Days post infection	SPF Il22-/-+ Vehicle					SPF Il22-/-+ CR
0	0	0	0	0	0	0	0	0	0	0	0
4	0	0	0	0	0	0	1	1	1	0	1
7	0	0	0	0	0	1	4	3	3	2	1
10	0	0	0	0	0	4	9	9	4.5	2	4
14	0	0	0	0	0	9	9	9	9	9	9
21	0	0	0	0	0	9	9	9	9	9	9

## Sheet: Fig 1D
	Survival
Days post infection (X)	SPF Il22-/-+ Vehicle (Y)	SPF Il22-/-+ CR (Y)
21	0
21	0
21	0
21	0
21	0
9		1
10		1
12		1
13		1
14		1
14		1
Each row represents one subject. The X values are time. The Y values are entered into two columns that define the treatment groups The Y value is "1" when the subject died at the specified time, and "0" when the subject's data was censored at that time.

## Sheet: Fig 1E
	Bacterial burden in liver and spleen (CFU per gram of tissue)
	SPF Il22-/-+ Vehicle					SPF Il22-/-+ CR
liver	0	0	0	0	0	9000	10000	12000	14500	11000
spleen	0	0	0	0	0	8000	13000	9500	16000	18500

## Sheet: Fig 1F
	Bacterial burden (CFU per gram of feces)
Days post infection	GF Il22-/-+ Vehicle					GF Il22-/-+ CR
0	0	0	0	0	0	0	0	0	0	0
2	0	0	0	0	0	740000000	890000000	620000000	1400000000	1100000000
5	0	0	0	0	0	520000000	920000000	790000000	1100000000	1000000000
7	0	0	0	0	0	880000000	720000000		1200000000
10	0	0	0	0	0		1000000000
14	0	0	0	0	0

## Sheet: Fig 1G
	Body weight of original (%)
Days post infection	GF Il22-/-+ Vehicle					GF Il22-/-+ CR
0	0	0	0	0	0	0	0	0	0	0
3	0.8	0.98	-0.45	0.67	-0.35	0.91	-3.528	3.624	3.288	-1.23
4	1.2	2.48	1.44	1.8	0.9	-0.46	-2.94	1.212	2.196	-5.8
5	1.6	2.92	3.64	3.28	0.23	-0.91	-2.352	1.212	2.196	-11.8
6	1.76	1.09	3.45	3.68	0.06	-5.48	-1.764	-3.624	3.84	-20
7	0.01	0.72	2.56	3.22	1.44	-4.11	-4.704	-23.52	3.288	-20
9	2.15	-0.7	4.35	3.42	0.98	-12.33	-9.408	-20	-3.84	-20
11	3.48	1.42	3.64	1.28	2.25	-20	-20	-20	-15.348	-20
13	3.21	2.32	4.55	3.75	2.89	-20	-20	-20	-20	-20
16	6.13	7.4	7.07	7.68	2.12	-20	-20	-20	-20	-20
19	5.83	6.67	7.28	7.77	4.04	-20	-20	-20	-20	-20
21	5.52	6.9	11.3	8.25	4.3	-20	-20	-20	-20	-20

## Sheet: Fig 1H
	Clinical score (0-9)
Days post infection	GF Il22-/-+ Vehicle					GF Il22-/-+ CR
0	0	0	0	0	0	0	0	0	0	0
3	0	0	0	0	0	0.5	1	0	0	0.5
5	0	0	0	0	0	0.5	1.5	1	0.5	2.5
7	0	0	0	0	0	2.5	3.5	9	3	9
9	0	0	0	0	0	7	9	9	7	9
11	0	0	0	0	0	8	9	9	9	9
14	0	0	0	0	0	9	9	9	9	9

## Sheet: Fig 1I
	Survival
Days post infection (X)	GF Il22-/-+ Vehicle (Y)	GF Il22-/-+ CR (Y)
21	0
21	0
21	0
21	0
21	0
4		1
4		1
5		1
7		1
8		1
9		1
9		1
11		1
Each row represents one subject. The X values are time. The Y values are entered into two columns that define the treatment groups The Y value is "1" when the subject died at the specified time, and "0" when the subject's data was censored at that time.

## Sheet: Fig 2B
Colon length (cm)
GF Il22-/-+ Vehicle	GF Il22-/-+ CR
8.4	6.5
7.6	6.8
8.4	6.3
7.8	6.9
8	6.2

[truncated: 15 more sheets: Fig 2D, Fig 2E, Fig 2G, Fig 2H, Fig 3A, Fig 3C, Fig 3D, Fig 3E, Fig 3F, Fig 4B, Fig 4C, Fig 4D, Fig 4E, Fig 4F, Fig 4G]
